# Supplementary material for: Associations Between Serum 25(OH)D Concentrations and Clinical Characteristics in Pediatric Patients
Source: Reports (MDPI). 2026 Feb 9;9(1):54. doi: 10.3390/reports9010054 (PMC12921969; doi:10.3390/reports9010054)
Supplement: Supplementary file 1 [file reports-09-00054-s001.zip]

Archive with 1 entries (1 files):
- reports-4103178-supplementary.pdf
